# Supplementary material for: Gut microbiota is a potential factor in shaping phenotypic variation in larvae and adults of female bumble bees
Source: Front Microbiol. 2023 Mar 1;14:1117077. doi: 10.3389/fmicb.2023.1117077 (PMC10014921; doi:10.3389/fmicb.2023.1117077)
Supplement: Supplementary file 1 [file Table_1.XLSX]

## Sheet: worker
Table S1. Pathway enrichment analysis using PICRUSt-predicted Metacyc orthologs of workers in Bombus terrestris.
pathway	p.value
arginine, ornithine and proline interconversion	0.0003
biotin biosynthesis I	0.0003
superpathway of fatty acid biosynthesis initiation (E. coli)	0.0003
D-galacturonate degradation I	4e-05
L-histidine degradation I	0.0003
NAD salvage pathway II	4e-05
pyruvate fermentation to propanoate I	0.0003
superpathway of N-acetylneuraminate degradation	0.0001
hexitol fermentation to lactate, formate, ethanol and acetate	0.0003
ppGpp biosynthesis	0.0002
L-lysine biosynthesis III	0.0002
superpathway of L-isoleucine biosynthesis I	0.0003
tetrapyrrole biosynthesis I (from glutamate)	0.0003
tetrapyrrole biosynthesis II (from glycine)	0.0003
superpathway of L-methionine biosynthesis (transsulfuration)	0.0001
superpathway of menaquinol-7 biosynthesis	0.0003
UDP-N-acetylmuramoyl-pentapeptide biosynthesis I (meso-diaminopimelate containing)	0.0002
peptidoglycan biosynthesis IV (Enterococcus faecium)	0.0003
preQ0 biosynthesis	0.0003
pyrimidine deoxyribonucleotides de novo biosynthesis II	4e-05
superpathway of pyrimidine ribonucleosides salvage	0.0003
pyrimidine deoxyribonucleosides salvage	0.0003
superpathway of pyrimidine nucleobases salvage	0.0002
adenosine ribonucleotides de novo biosynthesis	0.0002
adenosine deoxyribonucleotides de novo biosynthesis II	0.0002
D-fructuronate degradation	0.0003
nitrate reduction VI (assimilatory)	0.0003
mycolate biosynthesis	0.0003
TCA cycle VIII (helicobacter)	0.0003
formaldehyde oxidation I	0.0001
L-tyrosine degradation I	4e-05
formaldehyde assimilation II (RuMP Cycle)	0.0003
fatty acid &beta;-oxidation I	0.0004
L-methionine biosynthesis I	0.0005
superpathway of S-adenosyl-L-methionine biosynthesis	0.0005
superpathway of demethylmenaquinol-6 biosynthesis I	0.0005
aerobic respiration I (cytochrome c)	0.0006
superpathway of hexitol degradation (bacteria)	0.0006
superpathway of histidine, purine, and pyrimidine biosynthesis	0.0007
superpathway of geranylgeranyldiphosphate biosynthesis I (via mevalonate)	0.0009
NAD salvage pathway I	0.0009
superpathway of arginine and polyamine biosynthesis	0.0013
superpathway of N-acetylglucosamine, N-acetylmannosamine and N-acetylneuraminate degradation	0.0013
incomplete reductive TCA cycle	0.0013
superpathway of polyamine biosynthesis I	0.0013
pyruvate fermentation to acetate and lactate II	0.001
superpathay of heme biosynthesis from glutamate	0.0013
superpathway of heme biosynthesis from glycine	0.0013
palmitate biosynthesis II (bacteria and plants)	0.0013
superpathway of adenosine nucleotides de novo biosynthesis II	0.0013
S-adenosyl-L-methionine cycle I	0.0013
sucrose degradation III (sucrose invertase)	0.0013
superpathway of 5-aminoimidazole ribonucleotide biosynthesis	0.0013
palmitoleate biosynthesis I (from (5Z)-dodec-5-enoate)	0.0013
6-hydroxymethyl-dihydropterin diphosphate biosynthesis III (Chlamydia)	0.001
methylerythritol phosphate pathway II	0.001
CDP-diacylglycerol biosynthesis II	0.001
taxadiene biosynthesis (engineered)	0.0022
ubiquinol-8 biosynthesis (prokaryotic)	0.0036
superpathway of tetrahydrofolate biosynthesis	0.0046
cis-vaccenate biosynthesis	0.0057
stearate biosynthesis II (bacteria and plants)	0.0057
superpathway of guanosine nucleotides de novo biosynthesis II	0.0057
6-hydroxymethyl-dihydropterin diphosphate biosynthesis I	0.0057
chorismate biosynthesis from 3-dehydroquinate	0.0057
superpathway of UDP-glucose-derived O-antigen building blocks biosynthesis	0.0069
ubiquinol-10 biosynthesis (prokaryotic)	0.0098
superpathway of purine nucleotides de novo biosynthesis II	0.0108
superpathway of L-methionine biosynthesis (by sulfhydrylation)	0.0121
pyruvate fermentation to isobutanol (engineered)	0.0121
superpathway of L-aspartate and L-asparagine biosynthesis	0.0143
pentose phosphate pathway (non-oxidative branch)	0.0176
superpathway of branched amino acid biosynthesis	0.0211
mixed acid fermentation	0.0206
L-methionine biosynthesis III	0.0209
L-isoleucine biosynthesis I (from threonine)	0.0206
1, 4-dihydroxy-2-naphthoate biosynthesis I	0.0206
superpathway of menaquinol-8 biosynthesis I	0.0211
superpathway of menaquinol-6 biosynthesis I	0.0205
superpathway of purine deoxyribonucleosides degradation	0.0193
peptidoglycan maturation (meso-diaminopimelate containing)	0.0194
(5Z)-dodec-5-enoate biosynthesis	0.0198
L-valine biosynthesis	0.0206
lipid IVA biosynthesis	0.023
superpathway of L-lysine, L-threonine and L-methionine biosynthesis I	0.0221
pentose phosphate pathway	0.0227
L-lysine biosynthesis II	0.0228
L-arginine biosynthesis III (via N-acetyl-L-citrulline)	0.0226
flavin biosynthesis I (bacteria and plants)	0.0236
fatty acid elongation -- saturated	0.0244
glucose and glucose-1-phosphate degradation	0.0252
L-glutamate and L-glutamine biosynthesis	0.0243
superpathway of L-phenylalanine biosynthesis	0.0249
dTDP-N-acetylthomosamine biosynthesis	0.0251
N10-formyl-tetrahydrofolate biosynthesis	0.0272
homolactic fermentation	0.0299
chorismate biosynthesis I	0.0296
superpathway of aromatic amino acid biosynthesis	0.0296
glycogen biosynthesis I (from ADP-D-Glucose)	0.0311
pantothenate and coenzyme A biosynthesis I	0.0301
CMP-3-deoxy-D-manno-octulosonate biosynthesis I	0.0258
L-isoleucine biosynthesis II	0.0307
superpathway of geranylgeranyl diphosphate biosynthesis II (via MEP)	0.0301
superpathway of menaquinol-9 biosynthesis	0.0301
ubiquinol-7 biosynthesis (prokaryotic)	0.0307
ubiquinol-9 biosynthesis (prokaryotic)	0.0264
superpathway of demethylmenaquinol-8 biosynthesis	0.0284
purine nucleotides degradation II (aerobic)	0.0266
Kdo transfer to lipid IVA III (Chlamydia)	0.0289
superpathway of pyrimidine deoxyribonucleotides de novo biosynthesis	0.029
inosine-5'-phosphate biosynthesis III	0.0309
superpathway of GDP-mannose-derived O-antigen building blocks biosynthesis	0.0285
L-arginine biosynthesis IV (archaebacteria)	0.0303
anhydromuropeptides recycling	0.0285
superpathway of L-threonine biosynthesis	0.0285
phosphopantothenate biosynthesis I	0.0314
superpathway of tetrahydrofolate biosynthesis and salvage	0.0322
pyruvate fermentation to acetone	0.0321
coenzyme A biosynthesis I	0.0328
pyrimidine deoxyribonucleotides de novo biosynthesis I	0.0327
pyrimidine deoxyribonucleotides de novo biosynthesis III	0.0339
phosphatidylglycerol biosynthesis I (plastidic)	0.0338
L-arginine biosynthesis II (acetyl cycle)	0.0355
L-ornithine biosynthesis	0.0349
heme biosynthesis II (anaerobic)	0.0357
superpathway of pyrimidine ribonucleotides de novo biosynthesis	0.0355
superpathway of pyrimidine deoxyribonucleotides de novo biosynthesis (E. coli)	0.0359
superpathway of L-serine and glycine biosynthesis I	0.0355
L-tryptophan biosynthesis	0.0359
L-arginine biosynthesis I (via L-ornithine)	0.0413
Calvin-Benson-Bassham cycle	0.0393
L-lysine biosynthesis I	0.0384
dTDP-L-rhamnose biosynthesis I	0.04
L-histidine biosynthesis	0.0365
heterolactic fermentation	0.0373
sucrose degradation IV (sucrose phosphorylase)	0.0392
5-aminoimidazole ribonucleotide biosynthesis I	0.0415
5-aminoimidazole ribonucleotide biosynthesis II	0.0415
inosine-5'-phosphate biosynthesis I	0.0415
4-deoxy-L-threo-hex-4-enopyranuronate degradation	0.0409
8-amino-7-oxononanoate biosynthesis I	0.0409
adenine and adenosine salvage III	0.0405
queuosine biosynthesis	0.0409
guanosine ribonucleotides de novo biosynthesis	0.0385
superpathway of guanosine nucleotides de novo biosynthesis I	0.0415
oleate biosynthesis IV (anaerobic)	0.0394
methylphosphonate degradation I	0.0377
TCA cycle I (prokaryotic)	0.0416
superpathway of ubiquinol-8 biosynthesis (prokaryotic)	0.0417
O-antigen building blocks biosynthesis (E. coli)	0.0425
sulfate reduction I (assimilatory)	0.0432
methylerythritol phosphate pathway I	0.0444
2-methylcitrate cycle II	0.0443
aspartate superpathway	0.0444
NAD biosynthesis I (from aspartate)	0.0455
CDP-diacylglycerol biosynthesis I	0.0467
guanosine deoxyribonucleotides de novo biosynthesis II	0.0466
mevalonate pathway I	0.0478
ADP-L-glycero-&beta;-D-manno-heptose biosynthesis	0.0478
superpathway of glycolysis and Entner-Doudoroff	0.0496
acetylene degradation	0.0532
GDP-mannose biosynthesis	0.0549
superpathway of sulfate assimilation and cysteine biosynthesis	0.06
Bifidobacterium shunt	0.0613
superpathway of phylloquinol biosynthesis	0.064
gluconeogenesis I	0.0662
peptidoglycan biosynthesis III (mycobacteria)	0.0681
superpathway of heme biosynthesis from uroporphyrinogen-III	0.068
tRNA charging	0.0681
superpathway of menaquinol-10 biosynthesis	0.0745
phosphatidylglycerol biosynthesis II (non-plastidic)	0.0757
heme biosynthesis I (aerobic)	0.0829
colanic acid building blocks biosynthesis	0.0843
glycogen degradation I (bacterial)	0.085
superpathway of adenosine nucleotides de novo biosynthesis I	0.0843
purine ribonucleosides degradation	0.0845
tRNA processing	0.0933
galactose degradation I (Leloir pathway)	0.0946
glycolysis I (from glucose 6-phosphate)	0.1006
superpathway of demethylmenaquinol-9 biosynthesis	0.1027
guanosine nucleotides degradation III	0.1027
superpathway of pyrimidine deoxyribonucleoside salvage	0.1439
adenosylcobalamin salvage from cobinamide I	0.174
glyoxylate cycle	0.174
L-isoleucine biosynthesis III	0.1717
TCA cycle VI (obligate autotrophs)	0.174
UDP-N-acetylmuramoyl-pentapeptide biosynthesis II (lysine-containing)	0.174
adenosine nucleotides degradation II	0.1717
pyrimidine deoxyribonucleotide phosphorylation	0.1802
lactose and galactose degradation I	0.1898
TCA cycle VII (acetate-producers)	0.1895
superpathway of pyrimidine deoxyribonucleosides degradation	0.1898
superpathway of glycolysis, pyruvate dehydrogenase, TCA, and glyoxylate bypass	0.2189
L-leucine degradation I	0.2189
superpathway of polyamine biosynthesis II	0.2189
superpathway of menaquinol-12 biosynthesis	0.2189
starch degradation V	0.2189
superpathway of glyoxylate bypass and TCA	0.2189
glycolysis II (from fructose 6-phosphate)	0.2345
L-rhamnose degradation I	0.2394
polyisoprenoid biosynthesis (E. coli)	0.2434
glycolysis III (from glucose)	0.2505
urate biosynthesis/inosine 5'-phosphate degradation	0.261
superpathway of L-alanine biosynthesis	0.261
L-lysine biosynthesis VI	0.2858
superpathway of menaquinol-11 biosynthesis	0.2858
superpathway of purine nucleotides de novo biosynthesis I	0.2858
peptidoglycan biosynthesis I (meso-diaminopimelate containing)	0.3157
superpathway of phospholipid biosynthesis I (bacteria)	0.3157
thiamin salvage II	0.3157
glycerol degradation to butanol	0.3157
fatty acid salvage	0.3157
gondoate biosynthesis (anaerobic)	0.3157
acetyl-CoA fermentation to butanoate II	0.3427
UMP biosynthesis	0.3427
superpathway of menaquinol-13 biosynthesis	0.3427
L-isoleucine biosynthesis IV	0.3911
teichoic acid (poly-glycerol) biosynthesis	0.3927
UDP-N-acetyl-D-glucosamine biosynthesis I	0.41
superpathway of L-tyrosine biosynthesis	0.4921

## Sheet: queen
Table S1. Pathway enrichment analysis using PICRUSt-predicted Metacyc orthologs of queens in Bombus terrestris.
pathway	p.value
arginine, ornithine and proline interconversion	0.0002
CDP-diacylglycerol biosynthesis II	0.0003
L-lysine biosynthesis III	0.0004
superpathway of L-isoleucine biosynthesis I	0.0005
superpathway of pyrimidine nucleobases salvage	0.0005
aerobic respiration I (cytochrome c)	0.0005
ppGpp biosynthesis	0.0007
D-fructuronate degradation	0.0009
L-methionine biosynthesis I	0.001
pyrimidine deoxyribonucleosides salvage	0.0011
pyruvate fermentation to acetate and lactate II	0.0012
superpathway of hexitol degradation (bacteria)	0.0013
superpathway of S-adenosyl-L-methionine biosynthesis	0.0014
NAD salvage pathway II	0.0014
superpathway of N-acetylneuraminate degradation	0.0014
formaldehyde oxidation I	0.0014
hexitol fermentation to lactate, formate, ethanol and acetate	0.0016
superpathway of L-methionine biosynthesis (transsulfuration)	0.0016
superpathway of demethylmenaquinol-6 biosynthesis I	0.0016
adenosine ribonucleotides de novo biosynthesis	0.0017
adenosine deoxyribonucleotides de novo biosynthesis II	0.0017
superpathway of pyrimidine ribonucleosides salvage	0.0024
superpathway of histidine, purine, and pyrimidine biosynthesis	0.0025
6-hydroxymethyl-dihydropterin diphosphate biosynthesis III (Chlamydia)	0.0065
methylerythritol phosphate pathway II	0.0092
superpathway of geranylgeranyldiphosphate biosynthesis I (via mevalonate)	0.0098
pyrimidine deoxyribonucleotide phosphorylation	0.0209
tRNA processing	0.0215
superpathway of tetrahydrofolate biosynthesis	0.0221
2-methylcitrate cycle II	0.0224
superpathway of menaquinol-7 biosynthesis	0.024
colanic acid building blocks biosynthesis	0.0248
glycogen degradation I (bacterial)	0.0248
CDP-diacylglycerol biosynthesis I	0.0248
superpathway of phylloquinol biosynthesis	0.0248
superpathway of adenosine nucleotides de novo biosynthesis I	0.0248
superpathway of heme biosynthesis from uroporphyrinogen-III	0.0248
superpathway of fatty acid biosynthesis initiation (E. coli)	0.026
tetrapyrrole biosynthesis II (from glycine)	0.028
preQ0 biosynthesis	0.028
pantothenate and coenzyme A biosynthesis I	0.0301
NAD biosynthesis I (from aspartate)	0.0301
NAD salvage pathway I	0.0316
superpathway of menaquinol-9 biosynthesis	0.0323
methylphosphonate degradation I	0.033
glycolysis III (from glucose)	0.0331
GDP-mannose biosynthesis	0.0337
nitrate reduction VI (assimilatory)	0.0346
mycolate biosynthesis	0.0346
gondoate biosynthesis (anaerobic)	0.0354
superpathway of menaquinol-13 biosynthesis	0.0355
superpathway of L-tyrosine biosynthesis	0.0356
peptidoglycan biosynthesis I (meso-diaminopimelate containing)	0.0365
thiamin salvage II	0.0365
glycerol degradation to butanol	0.0365
fatty acid salvage	0.0365
UDP-N-acetyl-D-glucosamine biosynthesis I	0.0365
superpathway of geranylgeranyl diphosphate biosynthesis II (via MEP)	0.0374
urate biosynthesis/inosine 5'-phosphate degradation	0.0375
superpathway of purine nucleotides de novo biosynthesis I	0.0375
L-arginine biosynthesis IV (archaebacteria)	0.0379
Bifidobacterium shunt	0.038
inosine-5'-phosphate biosynthesis III	0.0387
pentose phosphate pathway (non-oxidative branch)	0.0392
coenzyme A biosynthesis I	0.0394
purine ribonucleosides degradation	0.0396
phosphopantothenate biosynthesis I	0.0402
superpathway of L-serine and glycine biosynthesis I	0.0402
anhydromuropeptides recycling	0.0404
pentose phosphate pathway	0.041
tRNA charging	0.041
flavin biosynthesis I (bacteria and plants)	0.041
guanosine nucleotides degradation III	0.0415
superpathway of phospholipid biosynthesis I (bacteria)	0.0415
glycolysis II (from fructose 6-phosphate)	0.0415
acetyl-CoA fermentation to butanoate II	0.0415
UMP biosynthesis	0.0415
formaldehyde assimilation II (RuMP Cycle)	0.0421
phosphatidylglycerol biosynthesis I (plastidic)	0.0422
ubiquinol-8 biosynthesis (prokaryotic)	0.0424
L-isoleucine biosynthesis I (from threonine)	0.043
L-isoleucine biosynthesis II	0.043
1, 4-dihydroxy-2-naphthoate biosynthesis I	0.043
pyruvate fermentation to acetone	0.043
superpathway of purine deoxyribonucleosides degradation	0.043
L-valine biosynthesis	0.043
methylerythritol phosphate pathway I	0.0432
aspartate superpathway	0.0432
peptidoglycan biosynthesis IV (Enterococcus faecium)	0.0432
superpathway of tetrahydrofolate biosynthesis and salvage	0.0437
4-deoxy-L-threo-hex-4-enopyranuronate degradation	0.0445
8-amino-7-oxononanoate biosynthesis I	0.0445
queuosine biosynthesis	0.0445
superpathway of L-alanine biosynthesis	0.0454
L-lysine biosynthesis VI	0.0459
superpathway of menaquinol-11 biosynthesis	0.0459
superpathway of branched amino acid biosynthesis	0.0464
heme biosynthesis II (anaerobic)	0.0464
L-glutamate and L-glutamine biosynthesis	0.0464
superpathway of menaquinol-8 biosynthesis I	0.0464
ubiquinol-9 biosynthesis (prokaryotic)	0.0464
Kdo transfer to lipid IVA III (Chlamydia)	0.0464
pyrimidine deoxyribonucleotides de novo biosynthesis III	0.0464
superpathway of pyrimidine deoxyribonucleotides de novo biosynthesis (E. coli)	0.0464
superpathway of L-threonine biosynthesis	0.0464
mevalonate pathway I	0.0469
ADP-L-glycero-&beta;-D-manno-heptose biosynthesis	0.0469
superpathway of pyrimidine deoxyribonucleotides de novo biosynthesis	0.0471
glucose and glucose-1-phosphate degradation	0.0474
CMP-3-deoxy-D-manno-octulosonate biosynthesis I	0.0474
superpathway of demethylmenaquinol-8 biosynthesis	0.0474
superpathway of menaquinol-10 biosynthesis	0.0476
(5Z)-dodec-5-enoate biosynthesis	0.0476
dTDP-N-acetylthomosamine biosynthesis	0.0485
superpathway of L-aspartate and L-asparagine biosynthesis	0.0488
guanosine ribonucleotides de novo biosynthesis	0.0489
L-ornithine biosynthesis	0.0491
L-lysine biosynthesis I	0.0498
fatty acid elongation -- saturated	0.0506
L-histidine biosynthesis	0.0506
ubiquinol-7 biosynthesis (prokaryotic)	0.0506
L-tryptophan biosynthesis	0.0506
L-arginine biosynthesis III (via N-acetyl-L-citrulline)	0.051
glycogen biosynthesis I (from ADP-D-Glucose)	0.0512
adenine and adenosine salvage III	0.0512
guanosine deoxyribonucleotides de novo biosynthesis II	0.0512
L-arginine biosynthesis I (via L-ornithine)	0.0524
L-arginine biosynthesis II (acetyl cycle)	0.0524
chorismate biosynthesis I	0.0524
superpathway of aromatic amino acid biosynthesis	0.0524
superpathway of L-phenylalanine biosynthesis	0.0524
superpathway of pyrimidine ribonucleotides de novo biosynthesis	0.0524
acetylene degradation	0.0524
superpathway of demethylmenaquinol-9 biosynthesis	0.0536
purine nucleotides degradation II (aerobic)	0.0539
L-isoleucine biosynthesis IV	0.0546
gluconeogenesis I	0.0571
N10-formyl-tetrahydrofolate biosynthesis	0.0575
glycolysis I (from glucose 6-phosphate)	0.0577
superpathway of GDP-mannose-derived O-antigen building blocks biosynthesis	0.0578
Calvin-Benson-Bassham cycle	0.0589
mixed acid fermentation	0.0639
sulfate reduction I (assimilatory)	0.0646
O-antigen building blocks biosynthesis (E. coli)	0.0657
phosphatidylglycerol biosynthesis II (non-plastidic)	0.0679
superpathway of ubiquinol-8 biosynthesis (prokaryotic)	0.0699
galactose degradation I (Leloir pathway)	0.073
dTDP-L-rhamnose biosynthesis I	0.0735
heme biosynthesis I (aerobic)	0.0735
TCA cycle I (prokaryotic)	0.0735
oleate biosynthesis IV (anaerobic)	0.0739
superpathway of menaquinol-6 biosynthesis I	0.0759
5-aminoimidazole ribonucleotide biosynthesis I	0.0779
5-aminoimidazole ribonucleotide biosynthesis II	0.0779
inosine-5'-phosphate biosynthesis I	0.0779
superpathway of guanosine nucleotides de novo biosynthesis I	0.0779
peptidoglycan biosynthesis III (mycobacteria)	0.0784
polyisoprenoid biosynthesis (E. coli)	0.0808
sucrose degradation IV (sucrose phosphorylase)	0.0822
superpathway of UDP-glucose-derived O-antigen building blocks biosynthesis	0.0826
superpathway of sulfate assimilation and cysteine biosynthesis	0.0831
lipid IVA biosynthesis	0.0832
superpathway of L-methionine biosynthesis (by sulfhydrylation)	0.1048
pyruvate fermentation to isobutanol (engineered)	0.1048
superpathway of purine nucleotides de novo biosynthesis II	0.1146
L-methionine biosynthesis III	0.116
L-lysine biosynthesis II	0.1273
pyrimidine deoxyribonucleotides de novo biosynthesis I	0.1281
teichoic acid (poly-glycerol) biosynthesis	0.1419
L-leucine degradation I	0.1587
taxadiene biosynthesis (engineered)	0.2445
homolactic fermentation	0.2727
superpathway of glycolysis and Entner-Doudoroff	0.304
adenosylcobalamin salvage from cobinamide I	0.3311
glyoxylate cycle	0.3311
TCA cycle VI (obligate autotrophs)	0.3311
UDP-N-acetylmuramoyl-pentapeptide biosynthesis II (lysine-containing)	0.3311
TCA cycle VII (acetate-producers)	0.3311
adenosine nucleotides degradation II	0.3311
pyrimidine deoxyribonucleotides de novo biosynthesis II	0.3394
L-isoleucine biosynthesis III	0.3405
tetrapyrrole biosynthesis I (from glutamate)	0.3407
starch degradation V	0.356
UDP-N-acetylmuramoyl-pentapeptide biosynthesis I (meso-diaminopimelate containing)	0.36
superpathway of L-lysine, L-threonine and L-methionine biosynthesis I	0.3842
D-galacturonate degradation I	0.4102
TCA cycle VIII (helicobacter)	0.4102
L-tyrosine degradation I	0.4102
superpathway of pyrimidine deoxyribonucleoside salvage	0.4554
superpathway of N-acetylglucosamine, N-acetylmannosamine and N-acetylneuraminate degradation	0.4753
superpathway of (Kdo)2-lipid A biosynthesis	0.4753
lactose and galactose degradation I	0.4753
superpathway of (R, R)-butanediol biosynthesis	0.4753
purine nucleobases degradation I (anaerobic)	0.4753
incomplete reductive TCA cycle	0.4753
superpathay of heme biosynthesis from glutamate	0.4753
superpathway of heme biosynthesis from glycine	0.4753
palmitate biosynthesis II (bacteria and plants)	0.4753
cis-vaccenate biosynthesis	0.4753
stearate biosynthesis II (bacteria and plants)	0.4753
superpathway of guanosine nucleotides de novo biosynthesis II	0.4753
superpathway of adenosine nucleotides de novo biosynthesis II	0.4753
6-hydroxymethyl-dihydropterin diphosphate biosynthesis I	0.4753
S-adenosyl-L-methionine cycle I	0.4753
chorismate biosynthesis from 3-dehydroquinate	0.4753
sucrose degradation III (sucrose invertase)	0.4753
superpathway of 5-aminoimidazole ribonucleotide biosynthesis	0.4753
palmitoleate biosynthesis I (from (5Z)-dodec-5-enoate)	0.4753
L-rhamnose degradation I	0.4753
ubiquinol-10 biosynthesis (prokaryotic)	0.4844
fatty acid &beta;-oxidation I	0.4852
pyruvate fermentation to propanoate I	0.5091
L-histidine degradation I	0.5214
peptidoglycan maturation (meso-diaminopimelate containing)	0.5224
heterolactic fermentation	0.5709
biotin biosynthesis I	0.6228
superpathway of arginine and polyamine biosynthesis	0.6701
superpathway of glycolysis, pyruvate dehydrogenase, TCA, and glyoxylate bypass	0.6701
superpathway of polyamine biosynthesis II	0.6701
superpathway of polyamine biosynthesis I	0.6701
